# Supplementary material for: Trichostatin A relieves anxiety-and depression-like symptoms in APP/PS1 mice
Source: Front Pharmacol. 2024 Mar 20;15:1333235. doi: 10.3389/fphar.2024.1333235 (PMC10987769; doi:10.3389/fphar.2024.1333235)
Supplement: Supplementary file 1 [file Table2.XLSX]

## Sheet: Time in center (%)
WT+Vehicle	12.59		WT+TSA	12.03		APP/PS1+Vehicle	4.53		APP/PS1+TSA	4.11
	9.11			8.91			7.83			4.04
	7.19			15.25			10.65			9.95
	8.2			7.67			14.81			13.27
	7.24			9.51			11.59			10.66
	18.01			13.8			12.95			3.95
	16.73			11.64			19.56			13.45
	10.95			15.13			16.49			13.15
	6.36			3.97			11.79			14.27
							14.07

## Sheet: Distance in center (cm)
WT+Vehicle	729.48		WT+TSA	897.05		APP/PS1+Vehicle	429.21		APP/PS1+TSA	334.22
	899.52			602.7			625.2			223.79
	418.42			1125.45			965.73			527.05
	696.68			556.95			1119.08			984.86
	545.84			503.09			882.85			747.68
	1134.39			991.87			1155.86			208.92
	1185.03			847.89			1318.24			968.86
	932.96			1140.68			971.65			1039.64
	523.33			229.18			912.55			884.21
							1109.49

## Sheet: Entries into center
WT+Vehicle	11		WT+TSA	23		APP/PS1+Vehicle	16		APP/PS1+TSA	9
	29			10			20			1
	12			27			27			2
	23			14			32			29
	12			9			30			23
	21			24			30			1
	22			24			30			26
	23			24			26			33
	13			2			28			23
							33

## Sheet: Total distance (cm)
WT+Vehicle	5574.15		WT+TSA	6501.22		APP/PS1+Vehicle	7404.74		APP/PS1+TSA	6218.2
	7534.1			5747.12			6768.55			5079.39
	6260.53			6189.9			6845.5			5162.18
	6534.7			6263.44			7683.54			6869.17
	5855.82			5586.5			7523.09			5558
	5828.55			6141.71			7161.33			5374.9
	6942.65			6161.79			6644.39			6586.96
	6935.82			6551.27			6065.32			7189.27
	6103.17			5158.17			7201.1			5867.26
							6921.98
