# Supplementary material for: Trichostatin A relieves anxiety-and depression-like symptoms in APP/PS1 mice
Source: Front Pharmacol. 2024 Mar 20;15:1333235. doi: 10.3389/fphar.2024.1333235 (PMC10987769; doi:10.3389/fphar.2024.1333235)
Supplement: Supplementary file 2 [file Table3.XLSX]

## Sheet: Time in open arms (%)
WT+Vehicle	8.73333		WT+TSA	19.8		APP/PS1+Vehicle	4.33333		APP/PS1+TSA	6.93333
	16.4			11.2667			13.6			4.66667
	22.6667			7.8			7.73333			13.0667
	9			11.1333			9.06667			14.2667
	14.2			20.6667			5			16.6
	14.2			14.6667			6			11.9333
	14.3333			18.2			5			11.6
	10.1333			13.1333			5			9.06667
	15.8667			8.26667			4.33333			3.4
							1.66667

## Sheet: Entries in open arms
WT+Vehicle	16		WT+TSA	24		APP/PS1+Vehicle	6		APP/PS1+TSA	10
	7			15			13			9
	15			16			7			15
	8			11			8			12
	15			20			11			18
	19			11			11			15
	16			18			6			16
	16			8			10			7
	27			9			11			6
							17
