# Supplementary material for: Trichostatin A relieves anxiety-and depression-like symptoms in APP/PS1 mice
Source: Front Pharmacol. 2024 Mar 20;15:1333235. doi: 10.3389/fphar.2024.1333235 (PMC10987769; doi:10.3389/fphar.2024.1333235)
Supplement: Supplementary file 4 [file Table4.XLSX]

## Sheet: Immobility time (s)
WT+Vehicle	83		WT+TSA	8.72		APP/PS1+Vehicle	199.93		APP/PS1+TSA	84.27
	115			131.31			178.25			49.61
	120			51.84			138.33			58.47
	128			81.95			97.97			38.14
	50			12.34			166.52			64.25
	78			109.72			153.64			109.07
	122			122.24			174.35			92.4
	49.89			128.17			136.84			67.16
	61.26			169.91			136.14			82.12
							97.55

## Sheet: Latency (s)
WT+Vehicle	14		WT+TSA	59		APP/PS1+Vehicle	50		APP/PS1+TSA	43
	46			13			21			35
	6			67			5			8
	80			30			26			1
	62			48			40			34
	5			22			9			17
	27			1			11			20
	23			18			4			13
	20			25			16			10
							20
