# Supplementary material for: Trichostatin A relieves anxiety-and depression-like symptoms in APP/PS1 mice
Source: Front Pharmacol. 2024 Mar 20;15:1333235. doi: 10.3389/fphar.2024.1333235 (PMC10987769; doi:10.3389/fphar.2024.1333235)
Supplement: Supplementary file 5 [file Table1.XLSX]

## Sheet: Sheet1
DAMGs (Keren-Shaul et al., 2017)	DAGs (Gao et al., 2018)
Apoe	Uqxr1
Cst7	Gzmb
Lpl	Ndufb9
Spp1	Nsf
Itagx	Slc17a5
Clec7a	Ctsh
Csf1	Ndufb10
Igf1	Uqcr10
Axl	Atox1
Ank	Cst7
Tyrobp	Ctsw
Cd63
Ctsd
Ctsb
Trem2
Ctsl
Cd9
Ctsz
Ccl6
P2ry12
Tmem119
These data were annalyzed by Venny 2.1 software.
