# Supplementary material for: Trichostatin A relieves anxiety-and depression-like symptoms in APP/PS1 mice
Source: Front Pharmacol. 2024 Mar 20;15:1333235. doi: 10.3389/fphar.2024.1333235 (PMC10987769; doi:10.3389/fphar.2024.1333235)
Supplement: Supplementary file 6 [file Table5.XLSX]

## Sheet: WT-APPPS1-hippocampus-CST7
CST7/β-actin
WT+Vehicle	1.61111
	0.831421
	0.552731
WT+TSA	0.663167
	0.915084
	1.0845
APP/PS1+Vehicle	1.69136
	1.72945
	2.13864
APP/PS1+TSA	1.46214
	1.25746
	0.758674

## Sheet: BV2 cell-CST7
CST7/β-actin
Control	1.02945
	1.11112
	0.85943
LPS	1.40994
	1.81331
	2.06814
LPS+TSA	0.55542
	1.18106
	0.998558
LPS+ITSA	1.39691
	2.23871
	1.87131
